# Supplementary material for: Landscape Dynamics and Ecological Risk Assessment of Cold Temperate Forest Moose Habitat in the Great Khingan Mountains, China
Source: Biology (Basel). 2023 Aug 11;12(8):1122. doi: 10.3390/biology12081122 (PMC10451888; doi:10.3390/biology12081122)
Supplement: Supplementary file 1 [file biology-12-01122-s001.zip]

Archive with 1 entries (1 files):
- biology-2516993-supplementary.pdf
